# Supplementary material for: Evaluation of class participation in non-face-to-face CPR training for medical students
Source: PLoS One. 2022 Dec 1;17(12):e0278273. doi: 10.1371/journal.pone.0278273 (PMC9714871; doi:10.1371/journal.pone.0278273)
Supplement: S1 Data — (XLSX) [file pone.0278273.s001.xlsx]

## Sheet: Sheet1
Taraing	No	Sex	age	A_Q1	A_Q2_1	A_Q2_2	A_Q3	A_Q4	fraction	counting	A_Q5_3	A_Q5_4	A_Q5_5	A_Q5_6	A_Q6	2_1	2_2	2회 이상	3_1	3_2	03_3	3_4	3_5	4_1	4_2	post_ex
2	1	1	24	1	1	1	0	105	87.5	0	0	1	0	0	0	2		0						1	1	1
2	2	1	31	1	1	1	0	105	87.5	1	0	1	0	0	0	2	0	0						1	1	1
2	3	1	26	1	1	0	0	30	25	0	0	0	0	0	1	2	0	0						5	5	1
2	4	2	22	1	1	0	0	0	0	0	1	1	0	0	0	1	1	0	4	1	2			2	2	1
2	5	2	23	1	0	1	0	118	98.3333	1	0	0	0	0	0	1	1	0	2	1	2			2	2	1
2	6	1	26	1	1	0	0	102	85	1	1	0	1	0	1	2		0						3	3	1
2	7	2	35	1	1	1	1	103	85.8333	0	0	0	0	0	0	2		0						1	1	1
2	8	1	26	1	0	0	0	110	91.6667	0	0	0	0	0	0	2	0	0						1	1	1
2	9	1	24	1	1	1	1	108	90	0	0	0	1	1	0	1	3	1	2	1	1	3	1	1	1	1
2	10	2	23	1	1	1	1	118	98.3333	1	0	0	1	0	0	1	1	0	4	3	3			1	1	1
2	11	2	25	1	1	1	1	4	13.3333	0	1	1	0	0	0	1	2	1	1	1	1	4	1	3	3	1
2	12	1	25	1	1	0	1	4	13.3333	1	1	1	0	0	0	1	2	1	4	3	2	4	3	1	1	1
2	13	2	31	1	1	1	1	117	97.5	0	0	0	0	1	0	2	0	0						1	1	1
2	14	1	23	1	1	1	1	106	88.3333	1	0	0	0	0	0	2	0	0						1	1	1
2	15	1	24	0	0	0	0	107	89.1667	1	0	0	0	0	0	1	1	0	4	1	1			1	1	1
2	16	2	24	1	1	1	1	108	90	1	1	0	0	0	1	2	0	0						1	1	1
2	17	1	24	0	0	0	0	106	88.3333	0	0	0	0	0	0	1	1	0	4	1	1			1	1	1
2	1	2	24	1	1	0	0	0	0	1	1	1	0	0	0	1	2	1	1	3	3	2	1	1	1	1
2	2	2	24	1	1	1	1	4	13.3333	0	1	1	0	0	1	2	0	0	4	1	1	5	1	2	1	1
2	3	1	24	1	1	1	1	118	98.3333	1	0	0	0	0	0	2	0	0	5	2	3	5	2	2	2	1
2	4	1	23	1	1	1	1	102	85	1	1	0	0	1	0	1	1	0	1	3	3	5	1	2	2	1
2	5	2	24	1	1	1	1	103	85.8333	0	0	0	0	0	0	1	1	0	1	3	3	5	3	1	1	1
2	6	1	22	1	0	0	1	110	91.6667	0	0	0	0	0	1	1	1	0	1	3	3	1	3	2	2	1
2	7	1	22	1	0	1	1	108	90	1	0	0	0	0	0	2	0	0	3	1	1	5	1	2	2	1
2	8	1	24	1	0	1	1	118	98.3333	0	0	1	0	0	1	2	0	0	5	3		5	3	1	1	1
2	9	1	24	1	1	1	0	102	85	1	0	0	1	1	0	1	2	1	1	3	3	2	1	1	1	1
2	10	1	23	1	1	1	1	103	85.8333	0	0	1	1	1	1	2	0	0	5	3	3	5	3	1	1	1
2	11	1	28	1	0	1	1	110	91.6667	1	0	0	0	0	0	1	1	0	4	3		5	1	1	1	1
2	12	2	28	1	1	1	1	108	90	1	0	0	0	0	0	1	2	1	1	2	2	2	1	1	2	1
2	13	1	24	1	1	1	1	4	13.3333	0	0	0	1	1	0	1	1	0	1	3	2	3	1	1	1	1
2	14	1	26	1	1	1	1	118	98.3333	0	0	0	0	0	1	2	0	0	5	3	2	5	3	1	1	1
2	15	1	26	1	1	1	1	115	95.8333	1	0	0	1	1	0	2	0	0	5	2	1	1	1	2	2	1
2	16	1	24	1	1	1	1	110	91.6667	0	0	0	0	0	0	2	0	0	1	2	3	3	1	2	2	1
1	1	2	23	1	1	1	1	112	93.3333	0	0	0	1	1	1	1	1	0	4	2	1			1	1	1
1	2	2	25	1	1	1	1	120	100	1	1	1	1	1	1	1	1	0	4	2	2			2	2	1
1	3	2	23	1	1	1	1	120	100	0	0	0	0	1	1	1	3	1	4	3	1	4	1	2	2	1
1	4	2	25	1	1	1	1	126	105	1	1	1	1	1	1	1	1	0	4	3	2			1	1	1
1	5	2	24	1	1	1	1	120	100	1	1	1	1	1	1	1	1	0	4	3	2			3	2	1
1	6	2	23	1	1	1	1	120	100	0	0	1	1	1	1	1	2	1	4	3	1	4	3	2	2	1
1	7	2	23	1	1	1	1	120	100	1	0	0	0	0	1	1	1	0	4	3	2			1	1	1
1	8	1	23	1	1	1	1	112	93.3333	1	1	1	1	1	1	1	3	1	4	3	2	4	3	2	1	1
1	9	1	24	1	1	1	1	110	91.6667	1	1	1	1	1	1	1	3	1	2	1	4	4	3	2	2	1
1	10	1	23	1	1	1	1	120	100	1	1	1	1	1	1	1	2	1	4	2	4	4	1	1	3	1
1	11	1	24	1	1	1	1	120	100	1	1	1	0	0	1	1	3	1	4	3	1	4	2	1	1	1
1	12	1	23	1	1	1	1	120	100	1	1	1	1	1	1	1	1	0	4	3	2			1	1	1
1	13	1	24	1	1	1	1	120	100	1	1	1	0	1	1	1	2	1	2	1	1	4	3	1	1	1
1	14	1	26	1	1	1	1	120	100	1	1	1	0	0	1	1	3	1	4	3	1	4	3	2	4	1
1	15	1	26	1	1	1	1	105	87.5	1	0	0	0	0	1	1	2	1	4	3	1	4	3	2	3	1
1	16	2	23	1	1	1	1	120	100	1	1	1	1	1	1	1	3	1	4	3	2	4	3	1	1	1
1	17	2	23	1	1	1	1	120	100	1	1	1	1	1	1	1	1	0	4	3	1			1	3	1
1	18	2	26	1	1	0	1	120	100	0	1	1	1	1	0	1	1	0	3	3	2			2	4	1
1	19	2	24	1	1	1	1	120	100	1	1	1	1	1	1	1	3	1	3	1	2	4	3	1	1	1
1	20	1	24	1	1	0	1	120	100	1	0	0	0	0	1	1	1	0	4	2	1			3	3	1
1	21	2	23	1	1	0	1	120	100	1	0	0	1	1	1	1	1	0	4	3	2			1	1	1
1	22	1	23	1	1	1	1	120	100	1	1	1	1	1	1	1	1	0	4	3	1			2	2	1
1	23	1	28	1	1	1	1	120	100	1	1	1	1	1	1	1	2	1	4	2	2	4	2	2	3	1
1	24	1	23	1	1	1	1	120	100	1	1	1	1	1	1	1	2	1	4	3	2	4	3	2	2	1
1	25	1	25	1	1	1	1	120	100	1	1	1	1	1	1	1	2	1	4	3	2	4	3	3	4	1
1	26	2	23	1	1	1	1	112	93.3333	1	1	1	1	1	1	1	1	0	4	3	1			2	2	1
1	27	1	27	1	1	1	1	112	93.3333	1	1	1	1	1	1	1	1	0	4	3	2			2	2	1
1	28	1	33	1	1	1	1	112	93.3333	1	1	1	1	1	1	1	1	0	4	3	2			2	2	1
1	29	2	23	1	1	1	1	112	93.3333	1	1	1	1	1	1	1	1	0	4	3	1			2	2	1
1	30	1	22	1	1	1	1	120	100	0	1	1	1	1	1	1	1	0	4	3	1			1	1	1
1	31	2	23	1	1	1	1	120	100	1	1	1	1	1	1	1	2	1	4	2	1	4	1	2	2	1
1	32	1	22	1	1	1	1	120	100	1	1	1	1	1	1	1	1	0	4	3	2			1	3	1
1	33	1	23	1	1	1	1	120	100	0	1	1	1	1	1	1	1	0	4	3	1			1	1	1
1	34	1	25	1	1	1	1	120	100	1	1	1	1	1	1	1	1	0	4	2	2			1	2	1
1	35	1	22	1	1	1	1	120	100	1	1	1	1	1	1	1	1	0	4	3	1			1	1	1
